# Supplementary material for: Occurrence and characterization of methicillin-resistant Staphylococcus spp. in diseased dogs in Brazil
Source: PLoS One. 2022 Jun 3;17(6):e0269422. doi: 10.1371/journal.pone.0269422 (PMC9165789; doi:10.1371/journal.pone.0269422)
Supplement: S1 File — (XLSX) [file pone.0269422.s001.xlsx]

## Sheet: Planilha1
Animal	ID	Sampling date	Year	Clinic	Age (months)	Breed	Sex	Prior systemic antibiotics	Prior topic antibiotics	Number os isolates	Infection	Nosocomial	Species	mecA positive	Resistance profile	ST
1	AC1	17/04/2019	2019	VetMaster	58	Shih Tzu	Female	CFL	N/A	2	Otitis	No	S. pseudintermedius	No	Susceptible	N/A
	AC2										Pyoderma		S. schleiferi	Yes	Susceptible	N/A
2	AC3	17/04/2019	2019	VetMaster	70	Pitbull	Female	N/A	N/A	1	Pyoderma	No	S. pseudintermedius	No	PEN	N/A
3	AC4	23/04/2019	2019	VetMaster	96	Daschund	Male	N/A	N/A	1	Otitis	No	S. schleiferi	No	Susceptible	N/A
4	AC5	23/04/2019	2019	VetMaster	120	Shih Tzu	Male	CFL	MXF	1	Otitis	No	S. schleiferi	No	GEN	N/A
5	AC6	2019-03-05	2019	VetMaster	36	Frenchie buldog	Male	N/A	N/A	2	Otitis	No	S. schleiferi	No	Susceptible	N/A
	AC7										Pyoderma		S. pseudintermedius	No	PEN, RIF, SXT	N/A
6	AC8	24/05/2019	2019	VetMaster	12	Yorkshire	Female	N/A	N/A	1	Pyoderma	No	S. pseudintermedius	No	Susceptible	N/A
7	AC9	28/05/2019	2019	VetMaster	72	Pug	Female	AMX, CFL, ENR	TOB	2	Otitis	No	S. pseudintermedius	Yes	OXA, PEN, ERY, CLI, SXT, CIP, GEN	2124
	AC10										Pyoderma		S. schleiferi	No	Susceptible	N/A
8	AC12	30/05/2019	2019	VetMaster	60	Lhasa Apso	Female	N/A	N/A	2	Otitis	No	S. pseudintermedius	No	PEN, SXT, CIP, GEN	N/A
	AC13										Pyoderma		S. delphini	No	Susceptible	N/A
9	AC14	2019-04-06	2019	VetMaster	108	Yorkshire	Female	N/A	NEO	1	Pyoderma	No	S. pseudintermedius	No	PEN	N/A
10	AC15	2019-05-06	2019	VetMaster	20	Shih Tzu	Male	N/A	N/A	1	Pyoderma	No	S. pseudintermedius	No	PEN, ERY, CLI, SXT, CIP, GEN, CHL	N/A
11	AC16	13/06/2019	2019	VetMaster	84	Schnauzer	Male	CFL	N/A	2	Pyoderma	No	S. pseudintermedius	No	PEN, ERY, CLI, TET, CHL	N/A
	AC17												S. pseudintermedius	No	PEN	N/A
12	AC18	14/06/2019	2019	VetMaster	144	Mixed-breed	Female	N/A	N/A	1	Otitis	No	S. pseudintermedius	No	PEN, TET	N/A
13	AC19	27/06/2019	2019	VetMaster	108	Golden Retriever	Female	N/A	N/A	1	Pyoderma	No	S. pseudintermedius	No	Susceptible	N/A
14	AC20	27/06/2019	2019	VetMaster	48	Yorkshire	Female	N/A	N/A	1	Pyoderma	No	S. pseudintermedius	No	PEN, ERY, CLI, CIP, TET, CHL	N/A
15	AC21	2019-07-01	2019	HV-UFMG	57	Chow Chow	Male	N/A	N/A	1	Pyoderma	No	S. pseudintermedius	No	PEN, SXT, TET	N/A
16	AC22	2019-02-08	2019	VetMaster	204	Labrador Retriever	Male	N/A	N/A	1	Pyoderma	No	S. schleiferi	No	Susceptible	N/A
17	AC23	2019-01-08	2019	VetMaster	84	Mixed-breed	Male	N/A	N/A	2	Otitis	No	S. schleiferi	No	Susceptible	N/A
	AC24										Pyoderma		S. pseudintermedius	No	PEN, RIF, SXT, TET	N/A
18	AC25	2019-08-08	2019	VetMaster	156	Bichon Frise	Male	N/A	N/A	1	Pyoderma	No	S. pseudintermedius	No	PEN, SXT, TET	N/A
19	AC26	2019-07-08	2019	VetMaster	72	Shih Tzu	Female	N/A	N/A	1	Pyoderma	No	S. pseudintermedius	No	SXT, TET	N/A
20	AC27	17/08/2019	2019	VetMaster	NI	Mixed-breed	Male	N/A	N/A	1	Otitis	No	S. pseudintermedius	No	PEN	N/A
21	AC29	23/08/2019	2019	VetMaster	72	Boxer	Male	AMX, CFL, DOX, ENR, GEN, NX	MXF, NEO	2	Otitis	No	S. pseudintermedius	Yes	OXA, PEN, ERY, CLI, SXT, RIF, TET, GEN	2126
	AC30		2019								Pyoderma		S. pseudintermedius	Yes	OXA, PEN, ERY, CLI, SXT, RIF, TET, GEN	2126
22	AC32	30/09/2019	2019	VetMaster	100	Dalmatian	Female	CFL	ENR	1	Otitis	No	S. schleiferi	No	Susceptible	N/A
23	AC33	2019-09-12	2019	VetMaster	44	Frenchie buldog	Male	N/A	N/A	1	Pyoderma	No	S. pseudintermedius	No	PEN	N/A
24	AC34	18/12/2019	2019	VetMaster	NI	Mixed-breed	Female	CFL, DOX, MTZ	N/A	1	Pyoderma	No	S. pseudintermedius	Yes	OXA, PEN, ERY, CLI, SXT, RIF, TET, GEN	2126
25	AC35	14/01/2020	2020	VetMaster	96	Dalmatian	Female	AMX, CFL, LIN, SXT	FFC, OBX, TOB	2	Otitis	No	S. schleiferi	No	Susceptible	N/A
	AC36										Pyoderma		S. schleiferi	No	Susceptible	N/A
26	AC37	17/01/2020	2020	VetMaster	24	Fox Terrier	Female	N/A	N/A	1	Pyoderma	No	S. schleiferi	No	PEN	N/A
27	AC38	20/01/2020	2020	VetMaster	84	Mixed-breed	Female	N/A	CIP	2	Otitis	No	S. schleiferi	No	Susceptible	N/A
	AC39							CFL, MAR	MUP		Pyoderma	No	S. schleiferi	No	Susceptible	N/A
28	AC40	23/01/2020	2020	VetMaster	108	Akita	Female	AMX, MTZ	MUP	1	Pyoderma	No	S. pseudintermedius	No	PEN	N/A
29	AC41	2020-06-08	2020	HV-UFMG	150	Mixed-breed	Male	SXT	N/A	1	Surgical site infection	Yes	S. pseudintermedius	Yes	OXA, PEN, ERY, CLI, SXT, RIF, CIP, TET, GEN	71
30	AC42	15/01/2021	2021	HV-UFMG	36	Mixed-breed	Female	N/A	NEO	1	Otitis	No	S. pseudintermedius	No	PEN	N/A
31	BR1	15/10/2018	2018	HV-UFMG	28	Mixed-breed	Male	N/A	N/A	1	Surgical site infection	Yes	S. pseudintermedius	No	PEN, RIF, TET	N/A
32	BR5	2019-08-11	2019	HV-UFMG	45	Brazilian Fila	Male	N/A	N/A	1	Surgical site infection	No	S. simulans	No	PEN	N/A
33	BR6	24/07/2018	2018	HV-UFMG	122	Shih Tzu	Female	N/A	N/A	1	Others	No	S. pseudintermedius	No	PEN,	N/A
34	BR10	24/11/2018	2018	HV-UFMG	80	Mixed-breed	Male	N/A	N/A	1	Urogenital infection	Yes	S. epidermidis	Yes	FOX, PEN, CLI, STX	N/A
35	BR15	2019-04-01	2019	HV-UFMG	128	Mixed-breed	Male	CFL	N/A	1	Surgical site infection	Yes	S. pseudintermedius	Yes	OXA, PEN, ERY, CLI, RIF, SXT, TET, GEN	2126
36	BR16	2019-11-01	2019	HV-UFMG	24	Frenchie buldog	Male	CEC	N/A	1	Surgical site infection	Yes	S. pseudintermedius	Yes	OXA, PEN, ERY, CLI, SXT, CIP	2125
37	BR19	17/12/2019	2018	HV-UFMG	15	Golden Retriever	Male	AMC	N/A	1	Surgical site infection	Yes	S. pseudintermedius	Yes	OXA, PEN, ERY, CLI, RIF, SXT, CIP, GEN	71
38	BR29	2019-06-02	2019	HV-UFMG	57	Mixed-breed	Female	AMC, ENR	N/A	1	Surgical site infection	Yes	S. pseudintermedius	Yes	OXA, PEN, ERY, CLI, RIF, SXT, CIP, GEN	2125
39	BR43	2019-01-03	2019	HV-UFMG	176	Mixed-breed	Male	N/A	N/A	1	Urogenital infection	No	S. pseudintermedius	No	PEN, ERY, CLI, SXT, CIP	N/A
40	BR49	2019-05-03	2019	HV-UFMG	77	Mixed-breed	Female	N/A	N/A	1	Surgical site infection	Yes	S. pseudintermedius	Yes	OXA, PEN, ERY, CLI, RIF, SXT, CIP, TET	71
41	BR51	15/03/2019	2019	HV-UFMG	139	Schnauzer	Male	ENR	N/A	1	Urogenital infection	No	S. pseudintermedius	No	PEN, SXT, CIP, TET	N/A
42	BR52	14/03/2019	2019	HV-UFMG	78	Mixed-breed	Male	CFL	N/A	1	Otitis	No	S. pseudintermedius	Yes	OXA, PEN, ERY, CLI, RIF, SXT, CIP, TET, GEN	2130
43	BR54	2017-09-06	2017	HV-UFMG	74	Belgian Shepherd	Female	CFL	N/A	2	Pyoderma	No	S. aureus	No	PEN, TET	N/A
	BR71											No	S. pseudintermedius	No	Susceptible	N/A
44	BR55	2017	2017	HV-UFMG	N/A	N/A	N/A	N/A	N/A	1	Surgical site infection	N/A	S. pseudintermedius	Yes	OXA, PEN, ERY, CLI, RIF, SXT, CIP, TET	71
45	BR57	14/06/2017	2017	HV-UFMG	183	Daschund	Male	AMC	N/A	1	Surgical site infection	Yes	S. capitis	No	PEN	N/A
46	BR58	2017-06-07	2017	HV-UFMG	52	Mixed-breed	Female	N/A	N/A	2	Pyoderma	No	S. pseudintermedius	No	PEN, ERY, CLI, RIF, SXT, CIP, TET, GEN, CHL	N/A
	BR59							N/A	N/A		Pyoderma	No	S. aureus	No	PEN, ERY	N/A
47	BR60	20/07/2018	2018	HV-UFMG	169	Golden Retriever	Male	CFL	N/A	1	Pyoderma	No	S. pseudintermedius	No	PEN, ERY, CLI, RIF, SXT, CIP, TET, GEN	N/A
48	BR61	2018-07-08	2018	HV-UFMG	123	Labrador Retriever	Female	AMX	N/A	1	Surgical site infection	Yes	S. pseudintermedius	Yes	OXA, PEN, ERY, CLI, CIP, TET, GEN, CHL	2129
49	BR63	16/08/2018	2018	HV-UFMG	144	Shih Tzu	Female	N/A	N/A	1	Urogenital infection	No	S. delphini	No	PEN, TET	N/A
50	BR64	22/08/2018	2018	HV-UFMG	96	Pitbull	Male	CFL	N/A	1	Pyoderma	No	S. pseudintermedius	Yes	OXA, PEN, RIF, SXT, TET	2127
51	BR65	15/09/2018	2018	HV-UFMG	88	Labrador Retriever	Female	AMC, MTZ	N/A	1	Surgical site infection	Yes	S. pseudintermedius	Yes	OXA, PEN, ERY, CLI, RIF, SXT, CIP, TET, GEN	71
52	BR66	19/09/2018	2018	HV-UFMG	18	Bichon Frise	Male	AMC, GEN	N/A	1	Urogenital infection	No	S. pseudintermedius	No	PEN, ERY, CLI, SXT, TET, CHL	N/A
53	BR68	18/12/2017	2017	HV-UFMG	118	Brazilian Fila	Female	MTZ	N/A	1	Urogenital infection	Yes	S. pseudintermedius	No	PEN, TET	N/A
54	BR69	2017-12-07	2017	HV-UFMG	27	Shih Tzu	Female	N/A	N/A	1	Pyoderma	No	S. pseudintermedius	No	PEN, ERY, CLI, RIF, SXT, TET	N/A
55	BR70	16/08/2017	2017	HV-UFMG	27	German Shepherd	Male	AMX	N/A	1	Urogenital infection	Yes	S. warneri	No	PEN	N/A
56	BR80	2019-12-04	2019	HV-UFMG	21	German Shepherd	Male	CFL	N/A	1	Urogenital infection	No	S. pseudintermedius	No	PEN	N/A
57	BR81	16/07/2017	2019	HV-UFMG	17	Poodle	Female	CLI, ENR	N/A	1	Others	No	S. pseudintermedius	Yes	OXA, PEN, ERY, CLI, RIF, SXT, CIP, GEN	71
58	BR83	25/04/2019	2019	HV-UFMG	83	Shih Tzu	Male	N/A	N/A	1	Urogenital infection	Yes	S. delphini	No	Susceptible	N/A
59	BR84	24/04/2019	2019	HV-UFMG	99	Yorkshire	Female	N/A	N/A	1	Otitis	No	S. pseudintermedius	No	PEN, ERY, CLI, SXT, CIP, TET, GEN	N/A
60	BR85	17/04/2019	2019	HV-UFMG	36	Mixed-breed	Female	ENR	N/A	1	Pyoderma	No	S. pseudintermedius	No	PEN, TET	N/A
61	BR89	2019-01-05	2019	HV-UFMG	64	German Shepherd	Female	AMC, CFL, CLI, ENR, MEM, VAN	N/A	1	Pyoderma	No	S. pseudintermedius	Yes	OXA, PEN, ERY, CLI, RIF, SXT, CIP, TET, GEN	71
62	BR94	2019-06-05	2019	HV-UFMG	135	Shih Tzu	Female	N/A	CIP, GEN	1	Otitis	No	S. pseudintermedius	No	PEN, ERY, CLI, SXT, TET	N/A
63	BR95	2019-04-05	2019	HV-UFMG	126	Daschund	Female	N/A	N/A	1	Others	Yes	S. pseudintermedius	No	PEN, ERY, CLI, SXT, TET, CHL	N/A
64	BR96	2019-11-05	2019	HV-UFMG	85	Golden Retriever	Male	AMC, TET	N/A	1	Pyoderma	No	S. pseudintermedius	No	PEN	N/A
65	BR102	24/05/2019	2019	HV-UFMG	137	Boxer	Female	N/A	N/A	1	Urogenital infection	No	S. pseudintermedius	No	PEN, SXT, TET	N/A
66	BR103	20/05/2019	2019	HV-UFMG	86	Labrador Retriever	Male	N/A	N/A	1	Others	N/A	S. pseudintermedius	No	PEN	N/A
67	BR106	29/05/2019	2019	HV-UFMG	139	German Shepherd	Male	N/A	N/A	1	Pyoderma	No	S. pseudintermedius	Yes	OXA, PEN, ERY, CLI, RIF, SXT, CIP, GEN	71
68	BR112	31/05/2019	2019	HV-UFMG	98	Yorkshire	Male	N/A	N/A	1	Pyoderma	No	S. pseudintermedius	No	ERY, CLI, RIF, SXT	N/A
69	BR113	29/05/2019	2019	HV-UFMG	59	Pug	Male	N/A	N/A	1	Otitis	Yes	S. schleiferi	No	Susceptible	N/A
70	BR118	2019-11-06	2019	HV-UFMG	109	Labrador Retriever	Male	N/A	N/A	1	Otitis	No	S. schleiferi	No	Susceptible	N/A
71	BR120	2019-10-06	2019	HV-UFMG	159	Lhasa Apso	Male	N/A	N/A	1	Others	Yes	S. pseudintermedius	No	PEN, ERY, CLI, SXT, TET, GEN	N/A
72	BR128	27/06/2019	2019	HV-UFMG	32	Frenchie buldog	Male	CFL, FOV, ENR	TOB	1	Surgical site infection	Yes	S. pseudintermedius	Yes	OXA, PEN, SXT, RIF, CIP, TET	2128
73	BR129	2019-12-07	2019	HV-UFMG	158	White Swiss Shepherd	Male	CFL	N/A	1	Surgical site infection	Yes	S. pseudintermedius	Yes	OXA, PEN, ERY, CLI, SXT, RIF, TET	2131
74	BR130	2019-12-07	2019	HV-UFMG	17	Belgian Shepherd	Female	CFL, NX	N/A	1	Surgical site infection	Yes	S. pseudintermedius	Yes	OXA, PEN, ERY, CLI, SXT, RIF, CIP, TET	71
75	BR131	2019-12-07	2019	HV-UFMG	74	Mixed-breed	Male	CFL	N/A	1	Others	No	S. pseudintermedius	No	PEN, SXT, CIP, GEN	N/A
76	BR132	17/07/2019	2019	HV-UFMG	107	Shih Tzu	Female	AMC, DOX	N/A	1	Urogenital infection	No	S. pseudintermedius	No	PEN, TET	N/A
77	BR133	19/07/2019	2019	HV-UFMG	84	Brazilian Terrier	Female	AMC	GEN, SDZ	1	Pyoderma	No	S. pseudintermedius	No	PEN, TET	N/A
78	BR135	16/07/2019	2019	HV-UFMG	NI	Mixed-breed	Male	DOX	N/A	1	Others	No	S. simulans	No	Susceptible	N/A
79	BR149	2019-06-08	2019	HV-UFMG	109	Labrador Retriever	Male	CFL	ENR, GEN, SDZ	1	Otitis	No	S. pseudintermedius	No	PEN, TET	N/A
80	BR150	2019-08-08	2019	HV-UFMG	126	Maltese	Female	ENR	N/A	1	Otitis	No	S. pseudintermedius	No	PEN, SXT, RIF, TET	N/A
81	BR156	2019-12-08	2019	HV-UFMG	109	Boxer	Male	AMX, CFL	N/A	1	Urogenital infection	No	S. pseudintermedius	No	TET	N/A
82	BR158	2019-10-08	2019	HV-UFMG	73	Mixed-breed	Male	N/A	N/A	1	Others	No	S. pseudintermedius	No	Susceptible	N/A
83	BR159	17/08/2019	2019	HV-UFMG	70	Mixed-breed	Female	AMC, DOX, ENR	RIF, SDZ	2	Pyoderma	Yes	S. pseudintermedius	No	TET	N/A
	BR164	2019-08-22										Yes	S. pseudintermedius	Yes	OXA, PEN, ERY, CLI, SXT, CIP, GEN	2125
84	BR162	23/08/2019	2019	HV-UFMG	124	Schnauzer	Male	ENR	N/A	1	Urogenital infection	Yes	S. pseudintermedius	No	PEN, ERY, CLI, SXT, RIF, CIP, TET, GEN	N/A
85	BR172	17/09/2019	2019	HV-UFMG	84	Mixed-breed	Female	N/A	N/A	1	Pyoderma	No	S. pseudintermedius	No	PEN	N/A
86	BR173	19/09/2019	2019	HV-UFMG	108	Mixed-breed	Female	N/A	N/A	1	Otitis	No	S. delphini	No	Susceptible	N/A
87	BR174	2019-03-10	2019	HV-UFMG	121	Yorkshire	Male	AMC, ENR, SXT	N/A	1	Pyoderma	N/A	S. pseudintermedius	No	PEN, SXT, TET	N/A
88	BR175	26/09/2019	2019	HV-UFMG	152	Mixed-breed	Female	CFL, MTZ	N/A	1	Pyoderma	No	S. pseudintermedius	No	Susceptible	N/A
89	BR176	27/09/2019	2019	HV-UFMG	60	Pitbull	Female	AMX, AMC, CLI	RIF	1	Others	No	S. pseudintermedius	Yes	OXA, PEN, SXT, RIF, CIP, TET, GEN	2124
90	BR177	26/09/2019	2019	HV-UFMG	143	Maltese	Female	N/A	NEO	1	Otitis	No	S. pseudintermedius	No	PEN, SXT, CIP	N/A
91	BR182	2019-05-10	2019	HV-UFMG	85	Yorkshire	Male	DOX	N/A	1	Urogenital infection	No	S. capitis	No	PEN	N/A
92	Bruce direita	2019	2019	HV-UFMG	120	Yorkshire	Male	N/A	N/A	2	Otitis	No	S. schleiferi	No	GEN	N/A
	Bruce esquerda											No	S. pseudintermedius	No	PEN, RIF, SXT, TET	N/A
93	D1	21/03/2019	2019	HV-UFMG	57	Shih Tzu	Female	CFL	N/A	1	Otitis	No	S. pseudintermedius	No	PEN, SXT	N/A
94	D2	28/03/2019	2019	HV-UFMG	26	Yorkshire	Male	N/A	N/A	1	Otitis	No	S. pseudintermedius	No	PEN	N/A
95	D3	2019-11-04	2019	HV-UFMG	28	Pug	Male	N/A	N/A	1	Pyoderma	No	S. schleiferi	No	Susceptible	N/A
96	D5	24/09/2019	2019	HV-UFMG	184	Mixed-breed	Female	CFL	NEO	1	Pyoderma	No	S. pseudintermedius	No	PEN, ERY, CLI, SXT, CIP,	N/A
97	D6	24/09/2019	2019	HV-UFMG	83	Frenchie buldog	Female	N/A	N/A	1	Pyoderma	No	S. schleiferi	Yes	Susceptible	N/A
98	D7	17/10/2019	2019	HV-UFMG	99	Shih Tzu	Female	N/A	GEN, NEO	2	Pyoderma	No	S. pseudintermedius	No	Susceptible	N/A
	D9											No	S. pseudintermedius	No	PEN, ERY, CLI, SXT, RIF, CIP, TET, GEN	N/A
99	D8	15/10/2019	2019	HV-UFMG	35	Pitbull	Female	CFL	N/A	1	Pyoderma	No	S. pseudintermedius	Yes	OXA, PEN, ERY, CLI, SXT, RIF, CIP, TET, GEN, CHL	2164
100	D10	17/10/2019	2019	HV-UFMG	127	Yorkshire	Male	AMC, CFL, FOV	N/A	1	Pyoderma	No	S. pseudintermedius	No	PEN, SXT, TET	N/A
101	D11	2019-05-11	2019	HV-UFMG	173	Golden Retriever	Male	N/A	CIP, MXF, NEO, TOB	1	Pyoderma	No	S. schleiferi	No	Susceptible	N/A
102	D12	2019-03-12	2020	HV-UFMG	92	Golden Retriever	Male	N/A	N/A	1	Pyoderma	No	S. pseudintermedius	No	PEN, SXT, RIF, TET	N/A
103	D16	17/12/2019	2019	HV-UFMG	46	Mixed-breed	Male	IPM	MUP	1	Pyoderma	No	S. pseudintermedius	No	Susceptible	N/A
104	D17	19/12/2019	2019	HV-UFMG	71	Akita	Male	AMC, DOX	N/A	1	Pyoderma	No	S. schleiferi	No	PEN	N/A
105	D18	19/12/2019	2019	HV-UFMG	67	Pekingese	Male	AMX	N/A	1	Pyoderma	No	S. pseudintermedius	No	PEN, ERY, CLI, SXT, CIP, TET, GEN	N/A
106	D19	30/01/2020	2020	HV-UFMG	90	Akita	Male	N/A	TOB	1	Pyoderma	No	S. pseudintermedius	No	PEN, SXT, TET, GEN	N/A
107	D20	2020-03-02	2020	HV-UFMG	169	Schnauzer	Female	AMC	N/A	2	Otitis	No	S. pseudintermedius	No	PEN	N/A
	D21										Pyoderma	No	S. pseudintermedius	No	PEN	N/A
108	D22	2020-04-02	2020	HV-UFMG	17	American bully	Male	CFL	N/A	1	Pyoderma	No	S. pseudintermedius	No	PEN, ERY, CLI, TET	N/A
109	D23	2020-11-02	2020	HV-UFMG	31	Shih tzu	Male	AMC	N/A	1	Pyoderma	No	S. pseudintermedius	No	PEN, ERY, CLI, TET	N/A
110	P6	2018-01-04	2018	HV-UFMG	100	Mixed-breed	Female	N/A	N/A	1	Urogenital infection	No	S. pseudintermedius	No	PEN, TET	N/A
111	P8	2018-07-05	2018	HV-UFMG	155	Mixed-breed	Female	CFL	N/A	1	Urogenital infection	No	S. pseudintermedius	No	PEN, ERY, CLI, SXT, RIF, CIP, TET	N/A
112	P11	sem ficha	2018	HV-UFMG	NI	NI	Female	N/A	N/A	1	Urogenital infection	No	S. pseudintermedius	No	PEN, TET	N/A
113	P13	2018-07-08	2018	HV-UFMG	26	Pinscher	Female	N/A	N/A	1	Urogenital infection	No	S. pseudintermedius	No	PEN, SXT, RIF	N/A
114	P42	24/01/2019	2019	HV-UFMG	24	Labrador Retriever	Female	N/A	N/A	1	Urogenital infection	No	S. aureus	No	Susceptible	N/A
115	P60	23/03/2019	2019	HV-UFMG	161	Mixed-breed	Female	N/A	N/A	1	Urogenital infection	No	S. pseudintermedius	No	Susceptible	N/A
116	S18	N/A	2018	HV-UFMG	N/A	N/A	Female	N/A	N/A	1	Others	No	S. pseudintermedius	No	PEN, ERY, CLI, SXT, RIF, CIP, TET	N/A
