# Supplementary material for: Occurrence and characterization of methicillin-resistant Staphylococcus spp. in diseased dogs in Brazil
Source: PLoS One. 2022 Jun 3;17(6):e0269422. doi: 10.1371/journal.pone.0269422 (PMC9165789; doi:10.1371/journal.pone.0269422)
Supplement: S2 File — (XLSX) [file pone.0269422.s002.xlsx]

## Sheet: SIG 
SAMPLE	MALDI-TOF		PCR SIG	16S rRNA				rpoB
SIG	Espécie	Score	Species	Espécie	Cover	Identity	e-value	Species
AC1	S. pseudintermedius	2.066	S. pseudintermedius	NA	NA	NA	NA	NA
AC3	S. pseudintermedius	1.954	S. pseudintermedius	NA	NA	NA	NA	NA
AC7-2	S. pseudintermedius	1.897	S. pseudintermedius	NA	NA	NA	NA	NA
AC8	S. pseudintermedius	1.716	S. pseudintermedius	NA	NA	NA	NA	NA
AC9	S. pseudintermedius	2.035	S. pseudintermedius	NA	NA	NA	NA	NA
AC12	S. pseudintermedius	2.268	S. pseudintermedius	NA	NA	NA	NA	NA
AC13	S. delphini	1.755	S. delphini A	NA	NA	NA	NA	NA
AC14	S. pseudintermedius	1.727	S. pseudintermedius	NA	NA	NA	NA	NA
AC15	S. pseudintermedius	1.701	S. pseudintermedius	NA	NA	NA	NA	NA
AC16	S. pseudintermedius	1.835	S. pseudintermedius	NA	NA	NA	NA	NA
AC17	S. intermedius	1.8	S. pseudintermedius	NA	NA	NA	NA	NA
AC18	S. intermedius	1.718	S. pseudintermedius	NA	NA	NA	NA	NA
AC19	S. pseudintermedius	1.825	S. pseudintermedius	NA	NA	NA	NA	NA
AC20	S. pseudintermedius	1.825	S. pseudintermedius	NA	NA	NA	NA	NA
AC21	S. pseudintermedius	1.744	S. pseudintermedius	NA	NA	NA	NA	NA
AC24	S. pseudintermedius	1.744	S. pseudintermedius	NA	NA	NA	NA	NA
AC25	S. pseudintermedius	1.871	S. pseudintermedius	NA	NA	NA	NA	NA
AC26	S. pseudintermedius	2.55	S. pseudintermedius	NA	NA	NA	NA	NA
AC27	S. pseudintermedius	2.172	S. pseudintermedius	NA	NA	NA	NA	NA
AC29	S. pseudintermedius	2.468	S. pseudintermedius	NA	NA	NA	NA	NA
AC30	S. pseudintermedius	2.425	S. pseudintermedius	NA	NA	NA	NA	NA
AC33	S. intermedius	1.793	S. pseudintermedius	NA	NA	NA	NA	NA
AC34	S. pseudintermedius	1.827	S. pseudintermedius	NA	NA	NA	NA	NA
AC40	S. intermedius	2.078	S. pseudintermedius	NA	NA	NA	NA	NA
AC41	S. intermedius	1.764	S. pseudintermedius	NA	NA	NA	NA	NA
AC42	S. pseudintermedius	1.576	S. pseudintermedius	NA	NA	NA	NA	NA
BR1	S. pseudintermedius	2.092	S. pseudintermedius	NA	NA	NA	NA	NA
BR6	S. pseudintermedius	1.739	S. pseudintermedius	NA	NA	NA	NA	NA
BR15	S. pseudintermedius	1.929	S. pseudintermedius	NA	NA	NA	NA	NA
BR16	S. pseudintermedius	1.946	S. pseudintermedius	NA	NA	NA	NA	NA
BR19	S. pseudintermedius	2.037	S. pseudintermedius	NA	NA	NA	NA	NA
BR29	S. pseudintermedius	1.889	S. pseudintermedius	NA	NA	NA	NA	NA
BR43	S. pseudintermedius	1.955	S. pseudintermedius	NA	NA	NA	NA	NA
BR49	S. intermedius	1.855	S. pseudintermedius	NA	NA	NA	NA	NA
BR51	S. pseudintermedius	1.878	S. pseudintermedius	NA	NA	NA	NA	NA
BR52	S. pseudintermedius	2.443	S. pseudintermedius	NA	NA	NA	NA	NA
BR55	S. pseudintermedius	1.809	S. pseudintermedius	NA	NA	NA	NA	NA
BR58-2	S. intermedius	1.833	S. pseudintermedius	NA	NA	NA	NA	NA
BR60	S. pseudintermedius	1.582	S. pseudintermedius	NA	NA	NA	NA	NA
BR61	S. pseudintermedius	1.492	S. pseudintermedius	NA	NA	NA	NA	NA
BR63	S. pseudintermedius	1.923	S. delphini A	NA	NA	NA	NA	NA
BR64	S. intermedius	1.734	S. pseudintermedius	NA	NA	NA	NA	NA
BR65	S. pseudintermedius	1.369	S. pseudintermedius	NA	NA	NA	NA	NA
BR66	S. pseudintermedius	1.799	S. pseudintermedius	NA	NA	NA	NA	NA
BR68	S. pseudintermedius	2.003	S. pseudintermedius	NA	NA	NA	NA	NA
BR69	S. pseudintermedius	2.222	S. pseudintermedius	NA	NA	NA	NA	NA
BR71	S. intermedius	1.622	S. pseudintermedius	NA	NA	NA	NA	NA
BR80	S. pseudintermedius	1.827	S. pseudintermedius	NA	NA	NA	NA	NA
BR81	S. pseudintermedius	1.836	S. pseudintermedius	NA	NA	NA	NA	NA
BR83	S. delphini	1.729	S. delphini A	NA	NA	NA	NA	NA
BR84	S. pseudintermedius	1.986	S. pseudintermedius	NA	NA	NA	NA	NA
BR85	S. pseudintermedius	1.784	S. pseudintermedius	NA	NA	NA	NA	NA
BR89	S. pseudintermedius	1.894	S. pseudintermedius	NA	NA	NA	NA	NA
BR94	S. intermedius	1.724	S. pseudintermedius	NA	NA	NA	NA	NA
BR95	S. pseudintermedius	2.031	S. pseudintermedius	NA	NA	NA	NA	NA
BR96	S. pseudintermedius	1.739	S. pseudintermedius	S. pseudintermedius	1	1	0	NA
BR102	S. pseudintermedius	1.787	S. pseudintermedius	NA	NA	NA	NA	NA
BR103	S. pseudintermedius	1.967	S. pseudintermedius	NA	NA	NA	NA	NA
BR106	S. pseudintermedius	2.034	S. pseudintermedius	NA	NA	NA	NA	NA
BR112	S. pseudintermedius	1.967	S. pseudintermedius	NA	NA	NA	NA	NA
BR120	S. intermedius	2.008	S. pseudintermedius	NA	NA	NA	NA	NA
BR128	S. pseudintermedius	1.456	S. pseudintermedius	NA	NA	NA	NA	NA
BR129	S. intermedius	1.629	S. pseudintermedius	NA	NA	NA	NA	NA
BR130	S. intermedius	1.714	S. pseudintermedius	NA	NA	NA	NA	NA
BR131	S. intermedius	1.725	S. pseudintermedius	NA	NA	NA	NA	NA
BR132	S. pseudintermedius	1.59	S. pseudintermedius	NA	NA	NA	NA	NA
BR133	S. pseudintermedius	1.612	S. pseudintermedius	NA	NA	NA	NA	NA
BR149	S. intermedius	1.847	S. pseudintermedius	NA	NA	NA	NA	NA
BR150	S. pseudintermedius	1.974	S. pseudintermedius	NA	NA	NA	NA	NA
BR156	S. pseudintermedius	2.038	S. pseudintermedius	NA	NA	NA	NA	NA
BR158	S. pseudintermedius	2.495	S. pseudintermedius	NA	NA	NA	NA	NA
BR159	S. pseudintermedius	2.545	S. pseudintermedius	NA	NA	NA	NA	NA
BR162	S. pseudintermedius	1.767	S. pseudintermedius	NA	NA	NA	NA	NA
BR164	S. pseudintermedius	1.868	S. pseudintermedius	NA	NA	NA	NA	NA
BR172	S. intermedius	1.811	S. pseudintermedius	NA	NA	NA	NA	NA
BR173	S. delphini	1.709	Negative	S. pseudintermedius	1	0.9983	0.0	S. delphini
BR174	S. pseudintermedius	2.143	S. pseudintermedius	NA	NA	NA	NA	NA
BR175	S. pseudintermedius	1.903	S. pseudintermedius	NA	NA	NA	NA	NA
BR176	S. pseudintermedius	1.942	S. pseudintermedius	NA	NA	NA	NA	NA
BR177	S. delphini	1.784	S. pseudintermedius	NA	NA	NA	NA	NA
Bruce esquerda	S. intermedius	1.892	S. pseudintermedius	NA	NA	NA	NA	NA
D1	S. intermedius	1.999	S. pseudintermedius	NA	NA	NA	NA	NA
D2	S. pseudintermedius	1.787	S. pseudintermedius	NA	NA	NA	NA	NA
D5	S. intermedius	1.777	S. pseudintermedius	NA	NA	NA	NA	NA
D7	S. pseudintermedius	2.121	S. pseudintermedius	NA	NA	NA	NA	NA
D8	S. pseudintermedius	2.468	S. pseudintermedius	NA	NA	NA	NA	NA
D9	S. pseudintermedius	2.002	S. pseudintermedius	NA	NA	NA	NA	NA
D10	S. pseudintermedius	2.007	S. pseudintermedius	NA	NA	NA	NA	NA
D12	S. pseudintermedius	1.735	S. pseudintermedius	NA	NA	NA	NA	NA
D16	S. pseudintermedius	2.301	S. pseudintermedius	NA	NA	NA	NA	NA
D18	S. pseudintermedius	1.982	S. pseudintermedius	NA	NA	NA	NA	NA
D19	S. pseudintermedius	1.925	S. pseudintermedius	NA	NA	NA	NA	NA
D20	S. pseudintermedius	2.076	S. pseudintermedius	NA	NA	NA	NA	NA
D21	S. pseudintermedius	2.177	S. pseudintermedius	NA	NA	NA	NA	NA
D22	S. pseudintermedius	2.109	S. pseudintermedius	NA	NA	NA	NA	NA
D23	S. pseudintermedius	1.993	S. pseudintermedius	NA	NA	NA	NA	NA
P6	S. intermedius	2.158	S. pseudintermedius	NA	NA	NA	NA	NA
P8	S. pseudintermedius	2.474	S. pseudintermedius	NA	NA	NA	NA	NA
P11	S. pseudintermedius	2.136	S. pseudintermedius	NA	NA	NA	NA	NA
P13	S. pseudintermedius	1.953	S. pseudintermedius	NA	NA	NA	NA	NA
P60	S. pseudintermedius	2.168	S. pseudintermedius	NA	NA	NA	NA	NA
S18	S. pseudintermedius	2.13	S. pseudintermedius	NA	NA	NA	NA	NA

## Sheet: Non SIG
SAMPLE	MALDI-TOF		16S rRNA
	Species	Score	Species	Cover	Identity	e-value
AC2	S. schleiferi	2.246	NA	NA	NA	NA
AC4	S. schleiferi	2.025	NA	NA	NA	NA
AC5	S. schleiferi	2.061	NA	NA	NA	NA
AC6	S. schleiferi	2.331	NA	NA	NA	NA
AC10	S. schleiferi	2.19	NA	NA	NA	NA
AC22	S. schleiferi	2.091	NA	NA	NA	NA
AC23	S. schleiferi	2.229	NA	NA	NA	NA
AC32	S. schleiferi	2.215	NA	NA	NA	NA
AC35	S. schleiferi	2.41	NA	NA	NA	NA
AC36	S. schleiferi	2.148	NA	NA	NA	NA
AC37	S. schleiferi	1.833	S. schleiferi	1	1	0
AC38	S. schleiferi	1.934	S. schleiferi	0.99	0.9966	0
AC39	S. schleiferi	1.695	S. schleiferi	1	0.9983	0
BR5	S. simulans	2.173	NA	NA	NA	NA
BR10	S. epidermidis	2.098	NA	NA	NA	NA
BR54	S. aureus	2.354	NA	NA	NA	NA
BR57	S. capitis	2.088	NA	NA	NA	NA
BR59	S. aureus	2.434	NA	NA	NA	NA
BR70	S. warneri	1.567	S. warneri	1	1	0
BR113	S. schleiferi	2.02	NA	NA	NA	NA
BR118	S. schleiferi	1.874	S. schleiferi	1	0.9985	0
BR135	S. simulans	1.914	S. simulans	1	0.9983	0
BR182	S. capitis	2.021	NA	NA	NA	NA
Bruce direita	S. schleiferi	-	S. schleiferi	0.99	0.9966	0
D3	S. schleiferi	2.148	NA	NA	NA	NA
D6	S. schleiferi	2.14	NA	NA	NA	NA
D11	S. schleiferi	2.202	NA	NA	NA	NA
D17	S. schleiferi	2.338	NA	NA	NA	NA
P42	S. aureus	2.475	NA	NA	NA	NA
